# Supplementary material for: Characterization, Expression Profiling, and Biochemical Analyses of the Cinnamoyl-CoA Reductase Gene Family for Lignin Synthesis in Alfalfa Plants
Source: Int J Mol Sci. 2022 Jul 14;23(14):7762. doi: 10.3390/ijms23147762 (PMC9316543; doi:10.3390/ijms23147762)
Supplement: Supplementary file 1 [file ijms-23-07762-s001.zip]

Archive with 1 entries (1 files):
- ijms-1805880-supplementary.pdf
